# Supplementary material for: Grain area data and yield characteristics data in rapid yield prediction based on rice panicle imaging
Source: Data Brief. 2019 Oct 15;27:104667. doi: 10.1016/j.dib.2019.104667 (PMC6838445; doi:10.1016/j.dib.2019.104667)
Supplement: Multimedia component 1 [file mmc1.xlsx]

## Sheet: Cultivar A-Huaidao330
Total sample: 200, Valid sample: 199 ( No.A085 excluded)
	S	G1	G2	G3	G4	N1	N2
Serial number	Grain area(cm²）	Panicle weight(g)	Panicle weight minus unfilled grain weight(g)	Filled grain weight(g)	Total grain weight(g)	Grain number per panicle (grain)	Filled grain number (grain)	Setting percentage
A001	27.0883	3.92	3.85	3.66	3.73	155	137	0.883871
A002	29.7316	4.46	4.41	4.15	4.2	185	162	0.875676
A003	25.0871	3.96	3.91	3.7	3.75	165	148	0.89697
A004	30.2108	4.82	4.77	4.52	4.57	187	171	0.914439
A005	30.6899	3.94	3.76	3.55	3.73	200	152	0.76
A006	19.6137	3.16	3.14	2.97	2.99	134	125	0.932836
A007	31.7851	4.87	4.78	4.48	4.57	199	175	0.879397
A008	25.2414	3.66	3.6	3.36	3.42	152	132	0.868421
A009	26.8742	3.64	3.55	3.3	3.39	161	135	0.838509
A010	30.9177	4.72	4.67	4.42	4.47	180	168	0.933333
A011	21.8501	3.37	3.34	3.16	3.19	132	119	0.901515
A012	28.0129	4.1	3.98	3.76	3.88	166	138	0.831325
A013	27.891	4.18	4.07	3.84	3.95	179	159	0.888268
A014	14.9143	2.15	2.08	1.97	2.04	92	77	0.836957
A015	15.0936	2.04	1.98	1.86	1.92	97	79	0.814433
A016	28.6215	4.44	4.38	4.11	4.17	168	150	0.892857
A017	19.8364	3.08	3.07	2.9	2.91	125	120	0.96
A018	21.702	2.85	2.74	2.58	2.69	130	91	0.7
A019	13.9834	1.42	1.29	1.17	1.3	115	78	0.678261
A020	27.7566	4.46	4.42	4.2	4.24	161	154	0.956522
A021	20.8868	2.75	2.69	2.58	2.64	143	134	0.937063
A022	19.3088	3.29	3.26	3.12	3.15	115	110	0.956522
A023	21.7082	3.17	3.05	2.89	3.01	151	128	0.847682
A024	24.9327	4	3.96	3.73	3.77	165	156	0.945455
A025	27.1878	3.7	3.52	3.3	3.48	177	140	0.79096
A026	21.1357	3.56	3.52	3.28	3.32	134	125	0.932836
A027	20.1687	3.17	3.12	2.94	2.99	134	122	0.910448
A028	29.7279	4.36	4.3	4.06	4.12	175	160	0.914286
A029	30.4273	4.4	4.34	4.13	4.19	171	155	0.906433
A030	17.086	2.61	2.56	2.42	2.47	108	98	0.907407
A031	21.8837	3.18	3.12	3	3.06	146	130	0.890411
A032	21.239	3.45	3.35	3.15	3.25	143	120	0.839161
A033	28.9015	4.74	4.71	4.42	4.45	170	160	0.941176
A034	25.4953	3.43	3.27	2.96	3.12	181	137	0.756906
A035	25.0074	3.9	3.77	3.67	3.8	166	139	0.837349
A036	20.4301	3.18	3.14	2.9	2.94	123	113	0.918699
A037	28.5692	4.43	4.31	4.06	4.18	179	158	0.882682
A038	18.9752	2.91	2.84	2.69	2.76	107	98	0.915888
A039	18.2559	2.43	2.26	2.09	2.26	133	93	0.699248
A040	22.7884	3.18	3.12	2.93	2.99	144	127	0.881944
A041	24.4773	3.47	3.34	3.06	3.19	142	119	0.838028
A042	23.5302	2.89	2.7	2.54	2.73	158	124	0.78481
A043	21.7219	3.52	3.49	3.31	3.34	134	127	0.947761
A044	32.0775	4.39	4.28	4.05	4.16	198	173	0.873737
A045	22.2732	3.4	3.32	3.14	3.22	141	126	0.893617
A046	25.1991	3.92	3.86	3.64	3.7	166	151	0.909639
A047	17.6374	2.52	2.45	2.32	2.39	113	93	0.823009
A048	27.7591	4.35	4.32	4.08	4.11	158	147	0.93038
A049	23.9135	3.09	3.01	2.82	2.9	140	118	0.842857
A050	17.2528	2.56	2.53	2.41	2.44	100	93	0.93
A051	23.8761	3.28	3.12	2.93	3.09	156	116	0.74359
A052	12.7414	1.96	1.93	1.84	1.87	80	74	0.925
A053	17.89	2.91	2.9	2.73	2.74	112	109	0.973214
A054	17.5366	2.74	2.71	2.6	2.63	107	101	0.943925
A055	21.6198	3.12	3.06	2.89	2.95	145	130	0.896552
A056	23.4655	3.41	3.3	3.12	3.23	154	124	0.805195
A057	13.6437	1.88	1.8	1.77	1.85	85	70	0.823529
A058	21.7953	3.53	3.51	3.36	3.38	123	116	0.943089
A059	24.2383	3.95	3.9	3.71	3.76	157	142	0.904459
A060	25.336	3.99	3.94	3.8	3.85	160	148	0.925
A061	29.4977	4.17	4	3.8	3.97	195	157	0.805128
A062	21.1195	3.2	3.16	3	3.04	124	114	0.919355
A063	18.0717	2.29	2.15	2.04	2.18	113	85	0.752212
A064	12.276	1.84	1.82	1.74	1.76	80	74	0.925
A065	29.3408	4.23	4.09	3.89	4.03	194	163	0.840206
A066	24.4362	3.72	3.62	3.45	3.55	155	133	0.858065
A067	27.5935	3.62	3.41	3.23	3.44	191	141	0.73822
A068	22.4176	3.69	3.6	3.43	3.52	160	144	0.9
A069	30.2269	4.87	4.83	4.6	4.64	182	170	0.934066
A070	24.1387	3.82	3.76	3.59	3.65	153	141	0.921569
A071	22.5706	2.96	2.84	2.69	2.81	143	119	0.832168
A072	14.5485	2.15	2.11	1.98	2.02	99	81	0.818182
A073	24.6565	4.02	3.93	3.75	3.84	175	160	0.914286
A074	27.1866	4.12	4.04	3.87	3.95	167	151	0.904192
A075	33.5511	4.53	4.37	4.16	4.32	205	169	0.82439
A076	29.3396	4.16	4.02	3.8	3.94	194	160	0.824742
A077	26.6776	4.29	4.21	4.05	4.13	160	140	0.875
A078	24.7374	3.87	3.83	3.65	3.69	138	128	0.927536
A079	28.6414	3.97	3.79	3.58	3.76	188	157	0.835106
A080	27.8748	4.52	4.46	4.27	4.33	186	161	0.865591
A081	34.421	5.01	4.93	4.26	4.34	216	191	0.884259
A082	32.8566	4.49	4.36	4.17	4.3	208	184	0.884615
A083	28.7796	3.94	3.81	3.61	3.74	181	154	0.850829
A084	34.6052	4.34	4.17	3.93	4.1	218	176	0.807339
A086	15.508	2.16	2.12	2.04	2.08	102	91	0.892157
A087	31.0185	4.89	4.84	4.63	4.68	193	185	0.958549
A088	24.8855	3.69	3.63	3.47	3.53	152	137	0.901316
A089	26.227	4.38	4.36	4.19	4.21	167	161	0.964072
A090	18.002	2.64	2.61	2.5	2.53	114	104	0.912281
A091	23.0996	3.51	3.4	3.28	3.39	153	126	0.823529
A092	21.5763	3.28	3.19	3.09	3.18	136	128	0.941176
A093	27.2899	3.94	3.87	3.73	3.8	174	152	0.873563
A094	21.5427	3.55	3.53	3.39	3.41	129	125	0.968992
A095	25.0547	3.75	3.71	3.56	3.6	150	134	0.893333
A096	21.0946	3.02	2.9	2.77	2.89	130	119	0.915385
A097	33.79	5.1	5.02	4.81	4.89	206	182	0.883495
A098	22.15	3.09	3.01	2.87	2.95	138	123	0.891304
A099	16.4464	2.51	2.46	2.35	2.4	114	101	0.885965
A100	26.8306	3.96	3.85	3.71	3.82	171	143	0.836257
A101	26.9837	3.94	3.86	3.68	3.76	170	152	0.894118
A102	27.5064	3.6	3.48	3.29	3.41	177	142	0.80226
A103	21.2763	3.22	3.17	3.04	3.09	130	122	0.938462
A104	29.0845	4.55	4.45	4.25	4.35	179	165	0.921788
A105	20.272	3.14	3.09	2.97	3.02	125	117	0.936
A106	33.8821	4.68	4.52	4.32	4.48	202	181	0.89604
A107	25.0211	3.41	3.28	3.14	3.27	158	138	0.873418
A108	6.97679	0.96	0.94	0.91	0.93	40	37	0.925
A109	22.7225	3.54	3.5	3.35	3.39	132	120	0.909091
A110	21.7555	2.27	2.07	1.96	2.16	154	120	0.779221
A111	24.6913	4.07	4.03	3.86	3.9	160	151	0.94375
A112	9.15595	1.27	1.25	1.19	1.21	58	52	0.896552
A113	20.9304	3.23	3.18	3.03	3.08	131	120	0.916031
A114	23.3186	3.74	3.69	3.53	3.58	161	150	0.931677
A115	15.8054	2.12	2.02	1.93	2.03	100	84	0.84
A116	27.3397	4.16	4.07	3.9	3.99	182	168	0.923077
A117	20.2832	3.16	3.13	2.99	3.02	121	115	0.950413
A118	28.3701	3.5	3.4	3.21	3.31	183	160	0.874317
A119	18.0257	2.72	2.69	2.57	2.6	107	98	0.915888
A120	18.0829	2.76	2.72	2.64	2.68	111	100	0.900901
A121	19.2216	2.72	2.65	2.53	2.6	114	105	0.921053
A122	23.173	3.49	3.44	3.28	3.33	153	143	0.934641
A123	23.4356	3.05	2.92	2.79	2.92	157	137	0.872611
A124	22.3877	3.85	3.8	3.58	3.63	149	142	0.95302
A125	25.6633	3.94	3.89	3.72	3.77	161	149	0.925466
A126	20.7997	2.88	2.82	2.71	2.77	117	102	0.871795
A127	29.3583	4.09	4.02	3.82	3.89	181	168	0.928177
A128	23.5613	3.09	3	2.82	2.91	136	121	0.889706
A129	21.7331	3.18	3.07	2.93	3.04	146	123	0.842466
A130	27.988	4.18	4.12	3.95	4.01	184	167	0.907609
A131	27.1268	4.07	3.95	3.78	3.9	189	168	0.888889
A132	27.2849	4.19	4.15	3.99	4.03	170	160	0.941176
A133	17.0923	2.73	2.7	2.56	2.59	106	101	0.95283
A134	25.4517	3.85	3.73	3.52	3.64	158	145	0.917722
A135	25.7193	4.07	4.06	3.83	3.84	150	147	0.98
A136	19.758	2.97	2.94	2.8	2.83	130	121	0.930769
A137	23.5775	3.26	3.18	2.98	3.06	151	129	0.854305
A138	30.7123	4.88	4.83	4.61	4.66	190	179	0.942105
A139	27.2886	4.45	4.39	4.2	4.26	168	155	0.922619
A140	32.2617	5.08	5.02	4.77	4.83	195	179	0.917949
A141	19.025	2.97	2.96	2.83	2.84	115	110	0.956522
A142	25.5251	3.89	3.81	3.64	3.72	175	152	0.868571
A143	19.8738	2.99	2.95	2.85	2.89	124	116	0.935484
A144	25.0945	3.74	3.69	3.54	3.59	154	141	0.915584
A145	30.0788	4.58	4.53	4.35	4.4	198	180	0.909091
A146	29.7864	3.95	3.78	3.6	3.77	189	157	0.830688
A147	26.2582	3.86	3.79	3.66	3.73	175	161	0.92
A148	14.5397	2.29	2.27	2.18	2.2	86	82	0.953488
A149	18.012	2.58	2.55	2.43	2.46	106	96	0.90566
A150	20.6404	2.86	2.7	2.62	2.78	125	107	0.856
A151	17.9833	2.31	2.27	2.15	2.19	125	116	0.928
A152	31.0172	4.15	3.94	3.75	3.96	195	164	0.841026
A153	23.687	3.7	3.67	3.6	3.63	141	134	0.950355
A154	26.8269	4.02	3.93	3.76	3.85	163	140	0.858896
A155	35.6331	5.44	5.22	4.9	5.12	244	206	0.844262
A156	31.3843	4.55	4.43	4.22	4.34	194	164	0.845361
A157	26.8804	3.13	2.82	2.64	2.95	168	102	0.607143
A158	22.1973	3.17	3.04	2.91	3.04	139	124	0.892086
A159	27.0323	4.01	3.87	3.76	3.9	170	148	0.870588
A160	25.8612	3.88	3.78	3.58	3.68	153	139	0.908497
A161	23.3062	3.58	3.56	3.43	3.45	148	140	0.945946
A162	15.9	2.5	2.49	2.38	2.39	96	93	0.96875
A163	30.899	4.39	4.31	4.13	4.21	199	177	0.889447
A164	16.1016	1.76	1.66	1.61	1.71	110	84	0.763636
A165	24.5532	3.75	3.7	3.56	3.61	156	148	0.948718
A166	16.2385	2.59	2.59	2.46	2.46	106	105	0.990566
A167	26.4697	3.97	3.93	3.78	3.82	154	140	0.909091
A168	14.139	1.86	1.77	1.69	1.78	88	73	0.829545
A169	29.3832	4.14	4.09	3.92	3.97	188	170	0.904255
A170	28.9949	4.26	4.19	4.07	4.14	172	161	0.936047
A171	20.5222	3.04	2.97	2.83	2.9	124	105	0.846774
A172	15.8863	2.49	2.47	2.37	2.39	94	87	0.925532
A173	30.4422	4.4	4.33	4.16	4.23	189	173	0.915344
A174	17.9298	2.65	2.63	2.52	2.54	105	98	0.933333
A175	20.0567	2.97	2.88	2.76	2.85	131	112	0.854962
A176	21.2925	2.69	2.61	2.46	2.54	137	121	0.883212
A177	28.5331	3.86	3.74	3.57	3.69	173	156	0.901734
A178	29.6408	4.3	4.23	4.06	4.13	184	167	0.907609
A179	33.0508	4.91	4.86	4.68	4.73	207	197	0.951691
A180	24.7958	3.1	2.93	2.79	2.96	146	121	0.828767
A181	23.8886	3.78	3.75	3.62	3.65	140	137	0.978571
A182	21.2477	3.39	3.37	3.24	3.26	140	135	0.964286
A183	28.4174	4.27	4.09	3.9	4.08	185	159	0.859459
A184	22.6515	3.1	3.02	2.88	2.96	134	121	0.902985
A185	20.9976	3.28	3.26	3.13	3.15	133	129	0.969925
A186	13.462	1.73	1.68	1.6	1.65	81	69	0.851852
A187	17.9012	2.58	2.56	2.46	2.48	102	97	0.95098
A188	29.8499	4.34	4.28	4.1	4.16	180	170	0.944444
A189	19.8277	2.93	2.9	2.78	2.81	120	113	0.941667
A190	30.1286	4.65	4.58	4.4	4.47	169	155	0.91716
A191	21.4854	3.44	3.4	3.24	3.28	130	120	0.923077
A192	17.1508	2.83	2.82	2.73	2.74	112	110	0.982143
A193	22.2296	3.49	3.45	3.34	3.38	130	123	0.946154
A194	23.2701	3.43	3.36	3.23	3.3	150	133	0.886667
A195	20.7586	3.26	3.25	3.13	3.14	114	111	0.973684
A196	18.862	2.93	2.87	2.73	2.79	113	100	0.884956
A197	28.5804	4.65	4.59	4.41	4.47	182	165	0.906593
A198	19.1096	2.85	2.82	2.71	2.74	115	108	0.93913
A199	33.2486	5.15	5.05	4.86	4.96	224	202	0.901786
A200	28.7808	4.09	4	3.83	3.92	179	156	0.871508

## Sheet: Cultivar B-Sidao233
Total sample: 200, Valid sample: 200
	S	G1	G2	G3	G4	N1	N2
Serial number	Grain area(cm²）	Panicle weight(g)	Panicle weight minus unfilled grain weight(g)	Filled grain weight(g)	Total grain weight(g)	Grain number per panicle (grain)	Filled grain number (grain)	Setting percentage
B001	20.2222	3.55	3.53	3.43	3.45	138	133	0.963768
B002	26.3067	4.56	4.52	4.38	4.42	185	175	0.945946
B003	24.242	3.8	3.73	3.6	3.67	163	142	0.871166
B004	26.2644	4.65	4.59	4.45	4.51	196	174	0.887755
B005	20.0206	3.09	3.01	2.91	2.99	138	120	0.869565
B006	18.2173	2.87	2.83	2.75	2.79	116	106	0.913793
B007	19.5651	3.33	3.31	3.21	3.23	133	125	0.93985
B008	18.7761	2.97	2.93	2.83	2.87	118	108	0.915254
B009	18.0891	3.08	3.04	2.96	3	126	116	0.920635
B010	31.9294	5.83	5.77	5.59	5.65	232	214	0.922414
B011	29.3172	5.01	4.95	4.82	4.88	205	188	0.917073
B012	23.6073	4.03	3.99	3.89	3.93	158	149	0.943038
B013	13.2803	2.53	2.52	2.46	2.47	102	98	0.960784
B014	18.8906	3.45	3.43	3.32	3.34	127	121	0.952756
B015	20.0256	3.47	3.45	3.36	3.38	122	115	0.942623
B016	19.1445	3.13	3.11	3	3.02	133	123	0.924812
B017	21.5004	3.63	3.6	3.49	3.52	148	139	0.939189
B018	7.24312	1.31	1.31	1.27	1.27	51	51	1
B019	20.8594	3.59	3.55	3.45	3.49	151	141	0.933775
B020	7.6339	1.15	1.14	1.1	1.11	53	50	0.943396
B021	18.2696	3.1	3.08	2.99	3.01	123	117	0.95122
B022	23.4007	3.56	3.49	3.38	3.45	168	152	0.904762
B023	17.9186	3.12	3.1	3	3.02	126	118	0.936508
B024	20.5309	3.6	3.55	3.47	3.52	144	133	0.923611
B025	23.4356	3.76	3.68	3.53	3.61	158	137	0.867089
B026	24.6515	4.24	4.16	4.03	4.11	183	159	0.868852
B027	12.3581	2.03	1.99	1.94	1.98	95	84	0.884211
B028	25.28	4.33	4.29	4.16	4.2	170	155	0.911765
B029	16.9803	2.96	2.93	2.85	2.88	122	115	0.942623
B030	24.6901	4.13	4.08	3.93	3.98	177	163	0.920904
B031	20.1314	3.69	3.67	3.55	3.57	130	125	0.961538
B032	24.0504	4.02	3.95	3.81	3.88	172	154	0.895349
B033	18.7661	3.27	3.25	3.15	3.17	127	119	0.937008
B034	26.751	4.67	4.63	4.47	4.51	181	169	0.933702
B035	32.2095	5.08	4.98	4.82	4.92	221	196	0.886878
B036	18.9317	3.42	3.39	3.3	3.33	129	122	0.945736
B037	20.1301	3.48	3.46	3.36	3.38	129	123	0.953488
B038	19.4905	3.56	3.53	3.43	3.46	130	124	0.953846
B039	17.1122	2.98	2.96	2.87	2.89	121	115	0.950413
B040	17.0176	3.1	3.09	3	3.01	115	111	0.965217
B041	17.3188	2.96	2.93	2.83	2.86	120	110	0.916667
B042	22.7486	3.73	3.69	3.56	3.6	157	145	0.923567
B043	21.3162	3.52	3.46	3.35	3.41	141	124	0.879433
B044	26.583	4.82	4.8	4.65	4.67	187	179	0.957219
B045	22.7797	3.99	3.96	3.83	3.86	148	139	0.939189
B046	26.0926	4.43	4.38	4.26	4.31	187	171	0.914439
B047	10.6593	1.85	1.85	1.8	1.8	70	70	1
B048	20.7673	3.53	3.49	3.39	3.43	135	126	0.933333
B049	23.0274	4.08	4.06	3.93	3.95	157	150	0.955414
B050	23.3833	3.93	3.91	3.79	3.81	160	153	0.95625
B051	15.9087	2.95	2.93	2.85	2.87	113	108	0.955752
B052	21.132	3.67	3.64	3.53	3.56	145	135	0.931034
B053	29.9631	5.4	5.34	5.15	5.21	225	204	0.906667
B054	27.6246	4.88	4.83	4.68	4.73	201	185	0.920398
B055	9.84417	1.78	1.77	1.73	1.74	73	69	0.945205
B056	23.5974	4.06	4.02	3.9	3.94	159	147	0.924528
B057	17.2279	3.09	3.07	2.99	3.01	121	115	0.950413
B058	24.8444	4.38	4.32	4.18	4.24	177	158	0.892655
B059	23.86	3.97	3.91	3.79	3.85	159	141	0.886792
B060	23.5177	4.06	4.01	3.89	3.94	162	150	0.925926
B061	22.0293	3.88	3.84	3.72	3.76	169	158	0.934911
B062	12.9455	2.25	2.25	2.18	2.18	88	85	0.965909
B063	15.2578	2.66	2.64	2.56	2.58	105	98	0.933333
B064	20.8569	3.75	3.73	3.63	3.65	146	141	0.965753
B065	10.1254	1.62	1.61	1.56	1.57	72	68	0.944444
B066	20.9042	3.68	3.65	3.53	3.56	135	127	0.940741
B067	19.1544	3.47	3.44	3.34	3.37	128	120	0.9375
B068	23.3447	3.79	3.7	3.57	3.66	169	148	0.87574
B069	16.8546	2.97	2.95	2.85	2.87	116	109	0.939655
B070	21.9882	4.1	4.06	3.94	3.98	162	150	0.925926
B071	24.9589	4.47	4.42	4.3	4.35	184	169	0.918478
B072	14.7986	2.57	2.55	2.48	2.5	107	99	0.925234
B073	9.78443	1.68	1.67	1.63	1.64	71	67	0.943662
B074	19.5776	3.57	3.53	3.42	3.46	138	125	0.905797
B075	14.6679	2.64	2.62	2.52	2.54	100	94	0.94
B076	6.4404	1.23	1.23	1.2	1.2	50	49	0.98
B077	14.2572	2.58	2.56	2.5	2.52	101	96	0.950495
B078	28.2905	5.19	5.17	5.01	5.03	202	192	0.950495
B079	23.3684	4.04	3.99	3.87	3.92	159	143	0.899371
B080	28.9401	5.1	5.06	4.89	4.93	205	192	0.936585
B081	20.3579	3.27	3.18	3.09	3.18	143	125	0.874126
B082	14.2834	2.432	2.412	2.36	2.38	99	95	0.959596
B083	28.7584	5.17	5.13	4.99	5.03	210	196	0.933333
B084	18.7002	3.08	3.04	2.94	2.98	128	116	0.90625
B085	11.752	2.07	2.07	2.02	2.02	72	69	0.958333
B086	23.1381	4.17	4.13	4.01	4.05	162	148	0.91358
B087	15.9685	2.87	2.85	2.77	2.79	113	109	0.964602
B088	19.3822	3.27	3.21	3.12	3.18	135	120	0.888889
B089	24.4573	4.69	4.66	4.49	4.52	172	162	0.94186
B090	10.1789	1.72	1.7	1.65	1.67	68	65	0.955882
B091	17.6062	2.84	2.81	2.74	2.77	117	109	0.931624
B092	19.6398	3.16	3.11	3.03	3.08	130	117	0.9
B093	18.3679	3.16	3.13	3.04	3.07	128	117	0.914062
B094	13.1758	2.31	2.29	2.24	2.26	93	88	0.946237
B095	13.2766	2.14	2.11	2.03	2.06	89	80	0.898876
B096	22.0579	3.85	3.82	3.71	3.74	150	144	0.96
B097	20.8072	3.71	3.68	3.59	3.62	143	135	0.944056
B098	10.1814	1.68	1.65	1.59	1.62	73	65	0.890411
B099	23.117	3.87	3.83	3.72	3.76	149	135	0.90604
B100	19.2055	3.39	3.38	3.31	3.32	130	126	0.969231
B101	9.83048	1.6	1.59	1.54	1.55	65	60	0.923077
B102	20.1115	3.57	3.54	3.44	3.47	139	129	0.928058
B103	18.3306	3.41	3.39	3.29	3.31	134	126	0.940299
B104	20.2222	3.69	3.66	3.56	3.59	138	132	0.956522
B105	21.3323	4.11	4.08	3.96	3.99	155	147	0.948387
B106	25.3658	4.41	4.32	4.17	4.26	183	158	0.863388
B107	21.0175	3.75	3.73	3.62	3.64	148	142	0.959459
B108	22.5507	3.78	3.71	3.58	3.65	163	148	0.907975
B109	24.2731	4.43	4.38	4.24	4.29	174	159	0.913793
B110	24.6614	4.6	4.56	4.41	4.45	177	165	0.932203
B111	22.6266	4.1	4.08	3.95	3.97	149	144	0.966443
B112	21.5165	4.07	4.02	3.91	3.96	163	148	0.907975
B113	19.8115	3.26	3.22	3.12	3.16	136	125	0.919118
B114	18.5098	3.44	3.43	3.33	3.34	128	123	0.960938
B115	15.732	2.7	2.64	2.56	2.62	120	101	0.841667
B116	17.4905	2.96	2.93	2.82	2.85	117	107	0.91453
B117	6.74531	1.05	1.04	0.99	1	48	45	0.9375
B118	26.512	4.86	4.85	4.7	4.71	178	174	0.977528
B119	24.1139	4.41	4.38	4.23	4.26	164	153	0.932927
B120	20.1301	3.45	3.43	3.34	3.36	133	128	0.962406
B121	12.999	2.19	2.16	2.14	2.17	94	86	0.914894
B122	28.9202	5.21	5.17	5.06	5.1	198	184	0.929293
B123	23.2203	4.08	4.04	3.95	3.99	171	155	0.906433
B124	13.6337	2.44	2.43	2.4	2.41	88	82	0.931818
B125	13.9225	2.43	2.42	2.39	2.4	93	89	0.956989
B126	12.6157	2.26	2.25	2.22	2.23	92	88	0.956522
B127	22.384	3.88	3.83	3.76	3.81	158	146	0.924051
B128	18.506	3.45	3.43	3.38	3.4	136	130	0.955882
B129	19.9273	3.75	3.73	3.63	3.65	151	144	0.953642
B130	8.93069	1.5	1.5	1.49	1.49	62	60	0.967742
B131	14.4427	2.56	2.56	2.53	2.53	95	95	1
B132	14.7588	2.7	2.69	2.64	2.65	101	97	0.960396
B133	22.6901	3.52	3.44	3.36	3.44	160	142	0.8875
B134	23.845	3.95	3.92	3.8	3.83	162	152	0.938272
B135	9.03523	1.41	1.4	1.4	1.41	66	63	0.954545
B136	23.2464	3.79	3.75	3.68	3.72	148	137	0.925676
B137	19.3735	3.22	3.19	3.13	3.16	126	118	0.936508
B138	22.9639	4.01	3.96	3.88	3.93	166	153	0.921687
B139	13.8067	2.42	2.4	2.38	2.4	98	92	0.938776
B140	26.7099	4.52	4.49	4.38	4.41	181	170	0.939227
B141	26.7361	4.67	4.6	4.47	4.54	193	171	0.88601
B142	17.4992	2.91	2.87	2.78	2.82	111	102	0.918919
B143	14.7824	2.53	2.51	2.43	2.45	105	101	0.961905
B144	19.717	3.29	3.24	3.14	3.19	137	123	0.89781
B145	25.6931	4.45	4.39	4.23	4.29	181	165	0.911602
B146	20.0306	3.4	3.36	3.25	3.29	136	125	0.919118
B147	19.9845	3.29	3.27	3.15	3.17	133	127	0.954887
B148	22.7735	4.38	4.37	4.23	4.24	160	157	0.98125
B149	16.8533	3.2	3.18	3.09	3.11	128	123	0.960938
B150	13.7831	2.62	2.59	2.52	2.55	103	95	0.92233
B151	19.6834	3.51	3.48	3.37	3.4	133	125	0.93985
B152	25.6546	4.65	4.63	4.47	4.49	181	176	0.972376
B153	14.7787	2.67	2.65	2.56	2.58	100	95	0.95
B154	21.7966	4.25	4.24	4.12	4.13	165	160	0.969697
B155	9.21319	1.53	1.51	1.45	1.47	64	58	0.90625
B156	15.4495	2.72	2.71	2.63	2.64	120	116	0.966667
B157	24.1972	4.26	4.23	4.12	4.15	161	152	0.944099
B158	20.6255	3.62	3.57	3.46	3.51	148	135	0.912162
B159	24.0715	4.29	4.22	4.06	4.13	173	156	0.901734
B160	18.857	3.41	3.38	3.29	3.32	133	125	0.93985
B161	14.093	2.39	2.37	2.31	2.33	96	91	0.947917
B162	20.842	3.65	3.61	3.5	3.54	140	128	0.914286
B163	14.933	2.68	2.67	2.6	2.61	101	97	0.960396
B164	14.8509	2.61	2.58	2.47	2.5	105	94	0.895238
B165	15.1471	2.55	2.54	2.47	2.48	100	96	0.96
B166	18.7002	3.14	3.09	3	3.05	131	119	0.908397
B167	9.34885	1.58	1.58	1.54	1.54	64	64	1
B168	17.198	3.01	2.98	2.89	2.92	124	117	0.943548
B169	26.9576	4.32	4.25	4.11	4.18	176	156	0.886364
B170	24.2246	4.15	4.12	4	4.03	160	151	0.94375
B171	15.4918	2.56	2.53	2.45	2.48	110	102	0.927273
B172	23.448	4.04	3.99	3.81	3.86	170	153	0.9
B173	19.8315	3.36	3.31	3.15	3.2	138	123	0.891304
B174	23.7666	3.92	3.88	3.72	3.76	147	134	0.911565
B175	20.5819	3.52	3.49	3.36	3.39	141	131	0.929078
B176	10.5896	1.73	1.72	1.67	1.68	70	66	0.942857
B177	15.3549	2.67	2.65	2.57	2.59	106	97	0.915094
B178	26.1623	4.34	4.24	4.08	4.18	192	164	0.854167
B179	16.9778	3.01	3	2.91	2.92	116	113	0.974138
B180	15.2043	2.69	2.67	2.58	2.6	104	97	0.932692
B181	15.671	2.66	2.62	2.56	2.6	110	98	0.890909
B182	17.3051	2.99	2.99	2.88	2.88	108	106	0.981481
B183	25.4604	4.65	4.59	4.45	4.51	194	177	0.912371
B184	27.4218	4.57	4.49	4.28	4.36	194	172	0.886598
B185	17.5764	2.93	2.89	2.82	2.86	119	111	0.932773
B186	18.3953	3.35	3.33	3.24	3.26	128	124	0.96875
B187	12.4938	2.12	2.1	2.05	2.07	90	82	0.911111
B188	18.9864	3.37	3.33	3.23	3.27	137	124	0.905109
B189	18.7811	3.18	3.13	3.02	3.07	140	123	0.878571
B190	25.4007	4.74	4.7	4.49	4.53	181	169	0.933702
B191	30.1199	4.8	4.7	4.53	4.63	218	198	0.908257
B192	15.0189	2.51	2.48	2.42	2.45	104	98	0.942308
B193	21.3672	3.68	3.66	3.56	3.58	150	141	0.94
B194	19.6834	3.44	3.38	3.29	3.35	142	124	0.873239
B195	21.6198	3.68	3.62	3.54	3.6	149	135	0.90604
B196	21.7144	3.76	3.74	3.63	3.65	135	131	0.97037
B197	23.9222	4.14	4.09	3.99	4.04	158	148	0.936709
B198	15.0612	2.59	2.57	2.52	2.54	105	98	0.933333
B199	23.5787	4.25	4.2	4.1	4.15	169	154	0.911243
B200	22.4586	3.84	3.78	3.67	3.73	165	150	0.909091

## Sheet: Cultivar C-Suxiu867
Total sample: 200, Valid sample: 200
	S	G1	G2	G3	G4	N1	N2
Serial number	Grain area(cm²）	Panicle weight(g)	Panicle weight minus unfilled grain weight(g)	Filled grain weight(g)	Total grain weight(g)	Grain number per panicle (grain)	Filled grain number (grain)	Setting percentage
C001	8.43163	1.5	1.49	1.44	1.45	60	55	0.916667
C002	25.3036	3.81	3.7	3.55	3.66	160	129	0.80625
C003	19.1893	3.28	3.24	3.07	3.11	136	120	0.882353
C004	25.1306	4.47	4.43	4.23	4.27	180	168	0.933333
C005	11.9362	2.03	2.01	1.93	1.95	79	73	0.924051
C006	18.338	3.13	3.11	3	3.02	128	123	0.960938
C007	22.6092	3.9	3.75	3.58	3.73	172	136	0.790698
C008	17.3013	2.85	2.8	2.68	2.73	123	108	0.878049
C009	19.1221	3.4	3.36	3.2	3.24	131	121	0.923664
C010	18.2945	3.24	3.21	3.08	3.11	128	119	0.929688
C011	22.6739	4.13	4.08	3.9	3.95	172	157	0.912791
C012	16.2074	2.8	2.78	2.66	2.68	110	103	0.936364
C013	17.096	3.35	3.32	3.18	3.21	130	120	0.923077
C014	10.8659	1.71	1.71	1.63	1.63	75	73	0.973333
C015	11.7533	2	1.95	1.86	1.91	86	73	0.848837
C016	23.6061	4.13	4.05	3.84	3.92	174	152	0.873563
C017	8.2014	1.42	1.4	1.35	1.37	59	55	0.932203
C018	13.1621	2.29	2.27	2.18	2.2	93	86	0.924731
C019	14.7426	2.3	2.26	2.16	2.2	101	86	0.851485
C020	18.3928	3.08	3.04	2.9	2.94	124	113	0.91129
C021	20.6292	3.78	3.75	3.58	3.61	146	136	0.931507
C022	11.9935	2.16	2.15	2.06	2.07	87	84	0.965517
C023	20.2521	3.74	3.71	3.56	3.59	157	145	0.923567
C024	23.8276	3.86	3.78	3.61	3.69	159	137	0.861635
C025	17.0475	3.31	3.29	3.16	3.18	130	123	0.946154
C026	9.88772	1.7	1.68	1.62	1.64	67	64	0.955224
C027	20.4948	3.74	3.69	3.54	3.59	152	137	0.901316
C028	17.6535	3.2	3.16	3.01	3.05	136	124	0.911765
C029	16.765	2.88	2.84	2.73	2.77	121	111	0.917355
C030	14.7003	1.92	1.76	1.68	1.84	104	60	0.576923
C031	7.09253	1.25	1.23	1.18	1.2	59	50	0.847458
C032	20.6503	3.51	3.46	3.31	3.36	141	129	0.914894
C033	18.8134	3.36	3.33	3.18	3.21	138	128	0.927536
C034	23.1717	4.12	4.07	3.9	3.95	166	149	0.89759
C035	19.7244	3.49	3.47	3.3	3.32	139	131	0.942446
C036	11.8964	1.8	1.77	1.68	1.71	77	68	0.883117
C037	15.5267	2.76	2.72	2.59	2.63	110	99	0.9
C038	14.5895	2.65	2.64	2.53	2.54	103	99	0.961165
C039	18.4737	3.19	3.16	3.02	3.05	137	127	0.927007
C040	22.6727	4.12	4.06	3.89	3.95	169	152	0.899408
C041	20.2085	3.49	3.43	3.27	3.33	148	128	0.864865
C042	18.8271	3.69	3.66	3.5	3.53	140	129	0.921429
C043	13.5404	2.3	2.24	2.14	2.2	101	83	0.821782
C044	9.86034	1.71	1.68	1.62	1.65	73	66	0.90411
C045	15.7108	2.79	2.78	2.68	2.69	113	110	0.973451
C046	13.6312	2.59	2.56	2.47	2.5	103	96	0.932039
C047	16.0108	2.78	2.76	2.66	2.68	107	103	0.962617
C048	19.6871	3.46	3.42	3.31	3.35	138	131	0.949275
C049	21.3435	4.09	4.04	3.87	3.92	162	148	0.91358
C050	20.5981	3.69	3.64	3.51	3.56	144	130	0.902778
C051	19.3448	3.59	3.55	3.37	3.41	138	127	0.92029
C052	18.2833	2.93	2.89	2.79	2.83	132	119	0.901515
C053	13.8988	2.34	2.31	2.24	2.27	89	83	0.932584
C054	21.687	3.84	3.78	3.62	3.68	169	151	0.893491
C055	16.1974	2.69	2.65	2.55	2.59	116	107	0.922414
C056	22.6018	3.98	3.95	3.78	3.81	158	149	0.943038
C057	7.30285	1.13	1.1	1.06	1.09	50	43	0.86
C058	14.0818	2.69	2.66	2.55	2.58	101	93	0.920792
C059	18.2298	3.26	3.23	3.11	3.14	128	118	0.921875
C060	13.5055	1.97	1.94	1.87	1.9	94	84	0.893617
C061	5.95877	0.92	0.91	0.87	0.88	41	35	0.853659
C062	19.9883	3.75	3.74	3.59	3.6	142	134	0.943662
C063	12.0183	1.96	1.93	1.86	1.89	80	75	0.9375
C064	17.9821	2.84	2.79	2.67	2.72	124	110	0.887097
C065	13.4172	2.24	2.22	2.13	2.15	91	85	0.934066
C066	18.0493	3.01	2.98	2.86	2.89	118	111	0.940678
C067	7.4522	1.25	1.24	1.19	1.2	51	47	0.921569
C068	20.0741	3.46	3.42	3.27	3.31	150	134	0.893333
C069	11.0451	1.85	1.84	1.79	1.8	73	68	0.931507
C070	11.9325	2.08	2.06	1.97	1.99	78	75	0.961538
C071	10.5498	1.79	1.76	1.69	1.72	73	65	0.890411
C072	20.9839	3.55	3.51	3.37	3.41	142	130	0.915493
C073	22.0355	3.84	3.78	3.56	3.62	158	137	0.867089
C074	10.8746	1.9	1.87	1.79	1.82	74	67	0.905405
C075	20.8868	3.35	3.3	3.17	3.22	143	125	0.874126
C076	16.8745	3.02	2.98	2.86	2.9	130	119	0.915385
C077	3.78335	0.67	0.67	0.64	0.64	27	26	0.962963
C078	13.5603	2.26	2.25	2.15	2.16	89	85	0.955056
C079	12.2834	2.11	2.09	1.99	2.01	83	78	0.939759
C080	8.91451	1.5	1.48	1.39	1.41	62	53	0.854839
C081	20.959	4.03	4.01	3.85	3.87	165	159	0.963636
C082	22.6055	4.16	4.13	3.93	3.96	167	155	0.928144
C083	20.1538	3.47	3.43	3.29	3.33	143	130	0.909091
C084	10.8236	1.89	1.88	1.8	1.81	78	72	0.923077
C085	12.668	2.24	2.2	2.09	2.13	90	80	0.888889
C086	9.97235	1.62	1.59	1.53	1.56	70	63	0.9
C087	16.1215	2.64	2.58	2.48	2.54	112	96	0.857143
C088	11.0451	1.85	1.84	1.74	1.75	79	73	0.924051
C089	16.1974	2.66	2.62	2.51	2.55	116	103	0.887931
C090	17.1221	2.77	2.7	2.6	2.67	135	110	0.814815
C091	21.1842	3.77	3.74	3.58	3.61	153	144	0.941176
C092	17.0512	2.9	2.88	2.76	2.78	113	109	0.964602
C093	24.542	4.32	4.28	4.08	4.12	175	162	0.925714
C094	13.1645	2.18	2.15	2.07	2.1	95	85	0.894737
C095	14.9218	2.63	2.61	2.49	2.51	101	94	0.930693
C096	16.1054	3.01	2.99	2.82	2.84	115	106	0.921739
C097	13.574	2.3	2.24	2.14	2.2	98	81	0.826531
C098	9.13603	1.48	1.46	1.39	1.41	62	57	0.919355
C099	16.6169	2.94	2.91	2.78	2.81	116	107	0.922414
C100	10.9941	1.89	1.86	1.78	1.81	77	69	0.896104
C101	19.6722	3.67	3.61	3.46	3.52	151	134	0.887417
C102	10.1814	1.72	1.71	1.61	1.62	68	65	0.955882
C103	14.5037	1.93	1.78	1.65	1.8	106	64	0.603774
C104	23.6982	4.17	4.1	3.91	3.98	171	155	0.906433
C105	23.4779	4.08	4.04	3.87	3.91	167	156	0.934132
C106	12.7414	2.22	2.21	2.1	2.11	87	82	0.942529
C107	16.1041	2.97	2.95	2.83	2.85	116	111	0.956897
C108	20.3255	3.12	3.07	2.93	2.98	125	111	0.888
C109	21.4083	3.89	3.85	3.67	3.71	160	146	0.9125
C110	18.2658	3.31	3.29	3.15	3.17	133	125	0.93985
C111	18.9068	3.19	3.14	2.96	3.01	137	122	0.890511
C112	18.9068	3.05	2.99	2.84	2.9	135	115	0.851852
C113	22.5856	3.63	3.55	3.39	3.47	153	135	0.882353
C114	20.0244	3.4	3.36	3.19	3.23	144	134	0.930556
C115	11.3637	1.86	1.85	1.77	1.78	78	74	0.948718
C116	19.1843	3.19	3.16	3.01	3.04	132	125	0.94697
C117	10.6855	1.85	1.84	1.74	1.75	69	66	0.956522
C118	11.986	1.88	1.84	1.73	1.77	81	68	0.839506
C119	16.9292	2.65	2.61	2.47	2.51	114	100	0.877193
C120	15.9423	2.47	2.38	2.25	2.34	108	82	0.759259
C121	19.0138	3.28	3.27	3.09	3.1	119	114	0.957983
C122	16.3381	2.77	2.73	2.58	2.62	111	100	0.900901
C123	13.3425	2.31	2.28	2.15	2.18	91	83	0.912088
C124	17.4557	3.22	3.2	3.02	3.04	127	121	0.952756
C125	9.599	1.78	1.78	1.7	1.7	70	69	0.985714
C126	12.5846	2.1	2.09	1.99	2	82	80	0.97561
C127	12.3494	1.94	1.88	1.7	1.76	87	67	0.770115
C128	25.5214	4.03	3.97	3.74	3.8	163	147	0.90184
C129	11.64	1.85	1.83	1.74	1.76	77	71	0.922078
C130	24.0516	4.36	4.34	4.11	4.13	169	161	0.952663
C131	16.6231	2.75	2.7	2.56	2.61	114	99	0.868421
C132	18.6467	3.1	3.09	2.94	2.95	130	125	0.961538
C133	16.8334	2.89	2.83	2.7	2.76	114	100	0.877193
C134	20.455	3.79	3.77	3.6	3.62	149	144	0.966443
C135	19.366	3.21	3.18	3	3.03	132	123	0.931818
C136	12.3867	2.23	2.22	2.13	2.14	93	90	0.967742
C137	15.5839	2.83	2.81	2.68	2.7	99	96	0.969697
C138	19.0088	3.35	3.31	3.15	3.19	135	125	0.925926
C139	9.94124	1.55	1.52	1.46	1.49	65	58	0.892308
C140	24.0989	4.33	4.28	4.07	4.12	175	159	0.908571
C141	9.38992	1.5	1.47	1.41	1.44	63	58	0.920635
C142	10.1802	1.63	1.61	1.54	1.56	65	60	0.923077
C143	12.7265	1.35	1.16	1.07	1.26	91	43	0.472527
C144	12.9754	2.29	2.27	2.16	2.18	93	84	0.903226
C145	17.5527	3.24	3.23	3.09	3.1	121	116	0.958678
C146	7.12115	1.1	1.09	1.03	1.04	47	42	0.893617
C147	22.8482	3.97	3.95	3.77	3.79	151	143	0.94702
C148	4.0447	0.64	0.63	0.59	0.6	30	25	0.833333
C149	7.79071	1.39	1.39	1.33	1.33	52	51	0.980769
C150	22.837	4.02	3.97	3.79	3.84	165	151	0.915152
C151	17.1881	3.09	3.05	2.91	2.95	128	116	0.90625
C152	18.7997	3.34	3.31	3.13	3.16	124	116	0.935484
C153	18.562	3.49	3.48	3.33	3.34	134	129	0.962687
C154	8.94064	1.44	1.41	1.34	1.37	63	54	0.857143
C155	14.938	2.75	2.74	2.62	2.63	106	100	0.943396
C156	21.9534	3.94	3.9	3.71	3.75	163	148	0.907975
C157	23.5289	4.52	4.47	4.27	4.32	183	166	0.907104
C158	16.2373	2.88	2.86	2.73	2.75	110	104	0.945455
C159	8.95807	1.49	1.47	1.4	1.42	67	61	0.910448
C160	15.4682	2.67	2.63	2.51	2.55	112	100	0.892857
C161	12.7688	2.02	1.96	1.87	1.93	87	71	0.816092
C162	20.5744	3.57	3.53	3.38	3.42	141	130	0.921986
C163	21.0698	3.8	3.77	3.58	3.61	146	138	0.945205
C164	16.4016	2.8	2.74	2.6	2.66	113	97	0.858407
C165	13.62	2.4	2.37	2.26	2.29	86	80	0.930233
C166	14.2772	2.32	2.29	2.19	2.22	99	90	0.909091
C167	20.893	3.71	3.67	3.5	3.54	152	139	0.914474
C168	14.9392	2.63	2.62	2.51	2.52	97	93	0.958763
C169	10.3345	1.59	1.54	1.46	1.51	75	58	0.773333
C170	17.8825	2.64	2.5	2.33	2.47	124	86	0.693548
C171	21.5116	3.7	3.65	3.5	3.55	153	137	0.895425
C172	17.717	3.04	3.01	2.89	2.92	125	115	0.92
C173	20.221	3.69	3.67	3.53	3.55	138	134	0.971014
C174	13.2405	2.05	2	1.91	1.96	93	77	0.827957
C175	19.3959	3.32	3.29	3.11	3.14	126	116	0.920635
C176	20.9378	3.53	3.49	3.33	3.37	143	130	0.909091
C177	13.971	2.41	2.39	2.29	2.31	99	93	0.939394
C178	11.752	1.88	1.84	1.77	1.81	79	71	0.898734
C179	19.3648	3.21	3.17	3	3.04	125	112	0.896
C180	11.4172	2.16	2.16	2.06	2.06	79	78	0.987342
C181	12.9866	2.13	2.08	1.99	2.04	91	76	0.835165
C182	18.8296	3.49	3.46	3.33	3.36	144	135	0.9375
C183	12.8372	2.24	2.21	2.12	2.15	92	83	0.902174
C184	20.6989	3.51	3.48	3.35	3.38	146	134	0.917808
C185	14.5908	2.56	2.56	2.45	2.45	98	94	0.959184
C186	17.8701	2.64	2.54	2.41	2.51	136	103	0.757353
C187	18.562	3.32	3.29	3.17	3.2	139	125	0.899281
C188	16.0606	2.81	2.77	2.67	2.71	110	97	0.881818
C189	15.6212	2.74	2.73	2.65	2.66	114	111	0.973684
C190	23.9521	4.16	4.03	3.83	3.96	186	149	0.801075
C191	20.2683	3.5	3.47	3.33	3.36	138	126	0.913043
C192	18.3965	3.03	2.96	2.8	2.87	133	111	0.834586
C193	14.3941	2.56	2.52	2.41	2.45	98	86	0.877551
C194	9.67242	1.56	1.53	1.45	1.48	65	58	0.892308
C195	20.0368	3.19	3.14	3.01	3.06	137	121	0.883212
C196	15.1757	2.31	2.27	2.18	2.22	99	89	0.89899
C197	15.2516	2.55	2.53	2.42	2.44	99	92	0.929293
C198	17.8452	3.1	3.06	2.93	2.97	126	114	0.904762
C199	18.6541	3.33	3.31	3.17	3.19	131	121	0.923664
C200	19.1009	3.34	3.3	3.15	3.19	138	123	0.891304

## Sheet: Cultivar D-Huaidao268
Total sample: 200, Valid sample: 200
	S	G1	G2	G3	G4	N1	N2
Serial number	Grain area(cm²）	Panicle weight(g)	Panicle weight minus unfilled grain weight(g)	Filled grain weight(g)	Total grain weight(g)	Grain number per panicle (grain)	Filled grain number (grain)	Setting percentage
D001	8.74899	1.38	1.35	1.3	1.33	62	55	0.887097
D002	22.725	3.91	3.87	3.69	3.73	156	144	0.923077
D003	14.9293	2.54	2.52	2.42	2.44	107	100	0.934579
D004	16.5994	2.51	2.47	2.35	2.39	112	99	0.883929
D005	5.48461	0.98	0.98	0.94	0.94	45	44	0.977778
D006	8.20513	1.31	1.29	1.24	1.26	62	56	0.903226
D007	14.5584	2.36	2.3	2.21	2.27	111	98	0.882883
D008	13.0899	2.26	2.24	2.15	2.17	95	89	0.936842
D009	14.9367	2.43	2.35	2.24	2.32	112	93	0.830357
D010	20.7723	2.97	2.86	2.72	2.83	149	119	0.798658
D011	12.958	1.94	1.91	1.82	1.85	97	87	0.896907
D012	15.5416	2.83	2.78	2.65	2.7	132	114	0.863636
D013	8.55609	1.31	1.27	1.21	1.25	59	49	0.830508
D014	15.3947	2.58	2.56	2.44	2.46	115	106	0.921739
D015	7.3937	1.32	1.3	1.24	1.26	57	50	0.877193
D016	18.5185	2.97	2.93	2.8	2.84	140	128	0.914286
D017	12.9941	2.1	2.07	1.97	2	91	82	0.901099
D018	6.29479	1.04	1.02	0.97	0.99	46	41	0.891304
D019	4.80385	0.81	0.81	0.77	0.77	39	37	0.948718
D020	6.31221	0.89	0.88	0.83	0.84	50	43	0.86
D021	19.9746	3.36	3.29	3.14	3.21	153	132	0.862745
D022	18.7301	3.52	3.49	3.3	3.33	158	148	0.936709
D023	23.168	3.97	3.9	3.71	3.78	168	144	0.857143
D024	18.3343	2.76	2.71	2.58	2.63	141	125	0.886525
D025	23.0373	3.56	3.46	3.28	3.38	160	128	0.8
D026	19.6361	3.5	3.47	3.33	3.36	140	133	0.95
D027	14.9604	1.47	1.44	1.38	1.41	65	60	0.923077
D028	15.1782	2.3	2.27	2.17	2.2	114	105	0.921053
D029	23.5787	3.59	3.53	3.38	3.44	168	148	0.880952
D030	27.6483	4.18	4.09	3.88	3.97	195	167	0.85641
D031	11.645	1.96	1.96	1.89	1.89	83	81	0.975904
D032	13.8142	2.61	2.59	2.46	2.48	105	96	0.914286
D033	11.1957	1.74	1.71	1.63	1.66	87	78	0.896552
D034	13.4321	2.08	1.99	1.89	1.98	108	86	0.796296
D035	14.6791	2.7	2.68	2.57	2.59	120	113	0.941667
D036	24.7996	4.5	4.46	4.28	4.32	195	184	0.94359
D037	7.38872	1.1	1.07	1.02	1.05	52	44	0.846154
D038	13.4894	2.11	2.08	1.99	2.02	105	96	0.914286
D039	6.57107	1.08	1.07	1.02	1.03	50	46	0.92
D040	14.8086	2.29	2.25	2.14	2.18	107	92	0.859813
D041	7.61149	1.22	1.2	1.15	1.17	53	46	0.867925
D042	7.04026	1.11	1.08	1.04	1.07	53	46	0.867925
D043	28.6091	4.9	4.84	4.61	4.67	214	192	0.897196
D044	17.2976	2.74	2.71	2.58	2.61	127	116	0.913386
D045	16.984	2.53	2.46	2.34	2.41	122	106	0.868852
D046	13.1832	2.3	2.28	2.19	2.21	99	93	0.939394
D047	11.5504	1.99	1.97	1.89	1.91	86	81	0.94186
D048	11.1795	1.8	1.78	1.7	1.72	79	73	0.924051
D049	15.4482	2.69	2.65	2.54	2.58	125	111	0.888
D050	20.1264	3.16	3.11	2.96	3.01	150	132	0.88
D051	11.6126	1.82	1.78	1.7	1.74	84	75	0.892857
D052	13.7221	2.01	1.97	1.89	1.93	96	86	0.895833
D053	13.7134	2.11	2.06	1.96	2.01	103	87	0.84466
D054	8.71912	1.3	1.24	1.17	1.23	72	52	0.722222
D055	12.8982	1.96	1.92	1.84	1.88	91	82	0.901099
D056	18.5807	2.92	2.84	2.7	2.78	149	124	0.832215
D057	20.4823	3.5	3.47	3.31	3.34	155	147	0.948387
D058	16.1763	2.78	2.74	2.62	2.66	114	102	0.894737
D059	12.9057	2.03	1.99	1.91	1.95	99	89	0.89899
D060	5.09383	0.78	0.77	0.74	0.75	35	32	0.914286
D061	8.18149	1.26	1.22	1.16	1.2	61	48	0.786885
D062	13.6412	2.15	2.1	2	2.05	100	84	0.84
D063	15.798	2.33	2.21	2.1	2.22	128	94	0.734375
D064	19.6871	3.73	3.71	3.53	3.55	148	141	0.952703
D065	18.9491	2.88	2.8	2.65	2.73	137	110	0.80292
D066	25.0647	4.28	4.22	4.02	4.08	184	169	0.918478
D067	18.2721	2.9	2.84	2.71	2.77	134	115	0.858209
D068	18.633	3.07	3.02	2.89	2.94	141	126	0.893617
D069	22.8793	3.81	3.71	3.53	3.63	178	147	0.825843
D070	17.0139	3.11	3.09	2.96	2.98	125	117	0.936
D071	15.9535	2.6	2.55	2.46	2.51	115	101	0.878261
D072	12.6244	2	1.96	1.88	1.92	85	74	0.870588
D073	19.3461	2.96	2.91	2.82	2.87	138	123	0.891304
D074	10.3731	1.52	1.44	1.39	1.47	74	59	0.797297
D075	24.2296	3.59	3.47	3.32	3.44	187	158	0.84492
D076	9.74834	1.5	1.48	1.43	1.45	71	63	0.887324
D077	11.6487	1.7	1.64	1.58	1.64	83	67	0.807229
D078	13.294	2.14	2.08	2	2.06	121	107	0.884298
D079	17.7319	3.07	3.01	2.91	2.97	144	127	0.881944
D080	19.9148	3.4	3.36	3.24	3.28	149	140	0.939597
D081	21.2627	3.53	3.48	3.37	3.42	157	142	0.904459
D082	18.9105	3.4	3.33	3.21	3.28	158	135	0.85443
D083	16.119	2.74	2.71	2.62	2.65	121	111	0.917355
D084	17.0674	2.64	2.57	2.47	2.54	130	114	0.876923
D085	19.7232	3.14	3.11	2.99	3.02	128	121	0.945312
D086	13.396	2.17	2.13	2.08	2.12	97	87	0.896907
D087	23.3037	3.4	3.32	3.22	3.3	161	143	0.888199
D088	9.04643	1.36	1.32	1.29	1.33	70	64	0.914286
D089	8.67058	1.51	1.48	1.45	1.48	65	58	0.892308
D090	7.66252	1.23	1.21	1.18	1.2	53	48	0.90566
D091	6.15789	0.86	0.81	0.79	0.84	49	35	0.714286
D092	5.054	0.73	0.72	0.69	0.7	37	33	0.891892
D093	15.5901	2.6	2.58	2.53	2.55	108	101	0.935185
D094	10.8809	1.87	1.86	1.81	1.82	75	69	0.92
D095	12.0295	1.99	1.97	1.91	1.93	96	86	0.895833
D096	16.8583	2.71	2.66	2.59	2.64	127	110	0.866142
D097	14.0892	2.08	1.99	1.92	2.01	100	80	0.8
D098	25.6359	3.83	3.78	3.66	3.71	164	149	0.908537
D099	19.8364	3.4	3.33	3.22	3.29	150	131	0.873333
D100	19.7219	3.14	3.11	3.02	3.05	148	138	0.932432
D101	16.2348	2.54	2.51	2.43	2.46	105	97	0.92381
D102	21.361	3.03	2.84	2.75	2.94	174	136	0.781609
D103	14.1004	2.3	2.23	2.16	2.23	109	96	0.880734
D104	22.4213	3.39	3.25	3.13	3.27	171	137	0.80117
D105	18.5732	2.98	2.9	2.79	2.87	135	113	0.837037
D106	18.6019	2.83	2.77	2.65	2.71	149	133	0.892617
D107	16.7351	2.79	2.71	2.6	2.68	127	107	0.84252
D108	10.1217	1.58	1.54	1.48	1.52	76	65	0.855263
D109	15.391	2.38	2.32	2.23	2.29	108	91	0.842593
D110	10.2909	1.63	1.6	1.53	1.56	72	64	0.888889
D111	14.4377	2.18	2.12	2.04	2.1	113	97	0.858407
D112	14.9542	2.27	2.22	2.11	2.16	100	86	0.86
D113	15.3014	2.42	2.29	2.2	2.33	119	90	0.756303
D114	14.2224	2.21	2.17	2.09	2.13	104	92	0.884615
D115	22.5358	3.54	3.48	3.34	3.4	169	149	0.881657
D116	14.266	2.11	2.03	1.95	2.03	100	79	0.79
D117	12.0084	1.95	1.92	1.83	1.86	84	76	0.904762
D118	11.6263	1.91	1.9	1.83	1.84	80	75	0.9375
D119	21.9733	3.66	3.59	3.48	3.55	159	140	0.880503
D120	19.6373	3.06	3.02	2.89	2.93	125	116	0.928
D121	18.1912	2.64	2.58	2.45	2.51	118	101	0.855932
D122	20.7972	3.45	3.42	3.28	3.31	146	137	0.938356
D123	20.2359	3.25	3.17	3.04	3.12	151	129	0.854305
D124	18.0829	2.86	2.78	2.65	2.73	140	118	0.842857
D125	13.6001	2.24	2.21	2.12	2.15	93	84	0.903226
D126	11.1783	1.79	1.77	1.7	1.72	79	72	0.911392
D127	19.3424	3.21	3.16	3.02	3.07	148	132	0.891892
D128	22.4624	3.05	2.92	2.75	2.88	164	124	0.756098
D129	14.4613	2.48	2.45	2.37	2.4	113	102	0.902655
D130	10.6332	1.59	1.56	1.49	1.52	74	64	0.864865
D131	19.8787	2.92	2.82	2.69	2.79	143	116	0.811189
D132	11.7732	1.91	1.89	1.81	1.83	81	76	0.938272
D133	13.8428	2.05	1.99	1.88	1.94	103	87	0.84466
D134	17.1657	3.02	2.99	2.86	2.89	127	120	0.944882
D135	27.3533	4.56	4.52	4.3	4.34	181	167	0.922652
D136	21.8389	3.31	3.28	3.15	3.18	149	140	0.939597
D137	22.9378	3.95	3.92	3.73	3.76	159	151	0.949686
D138	18.1426	3.21	3.18	3	3.03	130	121	0.930769
D139	21.1917	3.17	3.06	2.91	3.02	162	135	0.833333
D140	18.6292	2.94	2.87	2.73	2.8	149	126	0.845638
D141	12.2	1.93	1.9	1.79	1.82	90	80	0.888889
D142	13.0675	1.84	1.74	1.65	1.75	95	68	0.715789
D143	18.2273	2.85	2.81	2.69	2.73	130	116	0.892308
D144	10.7402	1.62	1.59	1.52	1.55	78	70	0.897436
D145	14.5111	2.37	2.31	2.21	2.27	108	92	0.851852
D146	27.0895	4.56	4.48	4.28	4.36	220	200	0.909091
D147	14.7986	3.25	3.2	3.06	3.11	141	128	0.907801
D148	16.8981	2.79	2.75	2.64	2.68	127	115	0.905512
D149	14.4066	2.03	1.95	1.86	1.94	99	80	0.808081
D150	13.5914	2.13	2.08	1.99	2.04	103	90	0.873786
D151	21.4332	3.36	3.3	3.15	3.21	157	140	0.89172
D152	20.8445	3.23	3.14	2.99	3.08	152	128	0.842105
D153	16.9367	2.66	2.64	2.53	2.55	112	107	0.955357
D154	11.5865	1.96	1.95	1.86	1.87	73	69	0.945205
D155	21.3709	3.11	3.01	2.86	2.96	152	126	0.828947
D156	24.9614	3.77	3.69	3.49	3.57	181	161	0.889503
D157	12.159	2.12	2.1	2.04	2.06	82	79	0.963415
D158	11.6935	1.67	1.62	1.55	1.6	77	64	0.831169
D159	19.3573	3.44	3.39	3.24	3.29	142	128	0.901408
D160	12.897	2.24	2.21	2.12	2.15	95	85	0.894737
D161	13.6026	1.98	1.95	1.88	1.91	79	69	0.873418
D162	14.3307	2.3	2.25	2.17	2.22	100	85	0.85
D163	9.36129	1.42	1.36	1.3	1.36	66	54	0.818182
D164	17.539	2.79	2.74	2.63	2.68	140	124	0.885714
D165	11.0514	1.75	1.73	1.67	1.69	82	76	0.926829
D166	24.8705	4.35	4.24	4.08	4.19	207	175	0.845411
D167	18.348	2.92	2.89	2.77	2.8	122	111	0.909836
D168	20.496	3.34	3.27	3.13	3.2	169	148	0.87574
D169	19.198	3.14	3.09	2.97	3.02	146	131	0.89726
D170	12.7041	1.84	1.76	1.67	1.75	96	77	0.802083
D171	24.1923	4.19	4.13	4	4.06	162	147	0.907407
D172	18.2098	2.92	2.81	2.72	2.83	134	112	0.835821
D173	14.5858	2.38	2.35	2.28	2.31	103	95	0.92233
D174	13.5404	2.04	1.98	1.92	1.98	99	83	0.838384
D175	15.8378	2.55	2.49	2.41	2.47	118	106	0.898305
D176	8.70294	1.43	1.42	1.38	1.39	53	50	0.943396
D177	18.9105	3.17	3.12	3.03	3.08	135	117	0.866667
D178	17.0587	2.9	2.83	2.75	2.82	132	112	0.848485
D179	27.3235	4.03	3.94	3.79	3.88	168	149	0.886905
D180	20.0766	3.44	3.39	3.29	3.34	145	132	0.910345
D181	10.6245	1.55	1.48	1.41	1.48	73	56	0.767123
D182	16.7537	2.88	2.85	2.77	2.8	127	117	0.92126
D183	20.0069	3.46	3.39	3.29	3.36	162	141	0.87037
D184	13.0189	2.25	2.23	2.18	2.2	99	93	0.939394
D185	19.3498	2.97	2.86	2.75	2.86	149	121	0.812081
D186	22.1936	3.41	3.36	3.26	3.31	147	132	0.897959
D187	17.5067	2.88	2.85	2.78	2.81	121	113	0.933884
D188	17.1831	2.96	2.92	2.83	2.87	129	116	0.899225
D189	29.5412	4.85	4.72	4.57	4.7	220	183	0.831818
D190	23.4493	3.63	3.55	3.44	3.52	170	149	0.876471
D191	5.87663	0.89	0.87	0.84	0.86	48	42	0.875
D192	16.633	2.74	2.7	2.61	2.65	115	102	0.886957
D193	22.6092	4.04	4.02	3.89	3.91	152	146	0.960526
D194	20.0965	3.61	3.56	3.46	3.51	160	144	0.9
D195	19.3511	3.33	3.3	3.19	3.22	135	129	0.955556
D196	18.8433	3.24	3.16	3.05	3.13	137	121	0.883212
D197	15.1384	2.78	2.76	2.7	2.72	115	110	0.956522
D198	15.6362	3.23	3.17	3.09	3.15	141	127	0.900709
D199	7.88404	1.21	1.18	1.14	1.17	59	54	0.915254
D200	12.444	2.02	1.99	1.93	1.96	98	88	0.897959

## Sheet: Cultivar E-Sidao26
Total sample: 200, Valid sample: 200
	S	G1	G2	G3	G4	N1	N2
Serial number	Grain area(cm²）	Panicle weight(g)	Panicle weight minus unfilled grain weight(g)	Filled grain weight(g)	Total grain weight(g)	Grain number per panicle (grain)	Filled grain number (grain)	Setting percentage
E001	29.4317	4.98	4.84	4.65	4.79	194	173	0.891753
E002	27.5226	4.56	4.47	4.32	4.41	186	169	0.908602
E003	21.7841	3.33	3.19	3.05	3.19	152	127	0.835526
E004	16.2199	2.39	2.33	2.22	2.28	103	92	0.893204
E005	17.1508	2.63	2.5	2.39	2.52	115	93	0.808696
E006	33.2163	5.72	5.56	5.32	5.48	240	212	0.883333
E007	27.1455	4.44	4.33	4.14	4.25	181	162	0.895028
E008	26.2295	4.51	4.44	4.25	4.32	177	165	0.932203
E009	24.4275	3.61	3.48	3.3	3.43	161	134	0.832298
E010	18.45	3.43	3.43	3.27	3.27	118	116	0.983051
E011	19.2739	3.52	3.48	3.3	3.34	143	134	0.937063
E012	26.0553	4.41	4.34	4.13	4.2	162	150	0.925926
E013	24.2346	4.41	4.39	4.2	4.22	163	159	0.97546
E014	25.0186	4.28	4.22	4.01	4.07	174	163	0.936782
E015	31.5013	5.26	5.22	4.99	5.03	212	204	0.962264
E016	24.8407	4.04	3.97	3.79	3.86	154	142	0.922078
E017	26.3751	3.81	3.69	3.53	3.65	170	146	0.858824
E018	28.8293	5.05	5.02	4.8	4.83	183	176	0.961749
E019	15.9361	2.61	2.56	2.43	2.48	115	104	0.904348
E020	25.4903	3.95	3.79	3.6	3.76	177	147	0.830508
E021	19.8812	2.87	2.76	2.57	2.68	137	113	0.824818
E022	16.8035	2.61	2.55	2.4	2.46	114	99	0.868421
E023	26.7497	4.53	4.42	4.2	4.31	180	159	0.883333
E024	16.8048	3.43	3.41	3.25	3.27	122	118	0.967213
E025	28.9277	4.61	4.51	4.27	4.37	199	179	0.899497
E026	19.6597	2.53	2.31	2.12	2.34	133	81	0.609023
E027	36.1845	5.4	5.25	4.96	5.11	238	208	0.87395
E028	12.2175	1.97	1.95	1.82	1.84	76	72	0.947368
E029	22.1699	3.21	3.1	2.91	3.02	146	123	0.842466
E030	25.8002	4.45	4.36	4.14	4.23	182	161	0.884615
E031	21.0312	3.5	3.45	3.29	3.34	144	133	0.923611
E032	28.2718	5.03	4.83	4.58	4.78	210	175	0.833333
E033	17.768	2.45	2.33	2.18	2.3	120	91	0.758333
E034	25.4306	4.16	4.15	3.94	3.95	152	147	0.967105
E035	23.3348	3.76	3.68	3.5	3.58	148	133	0.898649
E036	16.2348	2.69	2.63	2.45	2.51	110	99	0.9
E037	17.3051	2.57	2.41	2.25	2.41	130	93	0.715385
E038	22.1475	3.99	3.95	3.77	3.81	145	138	0.951724
E039	14.0594	2.36	2.36	2.21	2.21	93	91	0.978495
E040	14.2124	2.41	2.38	2.24	2.27	99	94	0.949495
E041	29.9581	5.19	5.1	4.89	4.98	204	188	0.921569
E042	24.5557	3.97	3.8	3.6	3.77	165	138	0.836364
E043	26.6353	4.57	4.52	4.31	4.36	176	164	0.931818
E044	20.4475	3	2.87	2.69	2.82	133	106	0.796992
E045	10.1565	1.53	1.47	1.37	1.43	69	57	0.826087
E046	14.5945	2.8	2.79	2.65	2.66	97	95	0.979381
E047	26.1188	3.64	3.46	3.26	3.44	169	140	0.828402
E048	18.7375	3.03	2.95	2.8	2.88	124	111	0.895161
E049	34.2629	5.68	5.52	5.27	5.43	246	219	0.890244
E050	21.4556	3.78	3.74	3.58	3.62	145	135	0.931034
E051	31.9431	5.02	4.78	4.55	4.79	233	181	0.776824
E052	25.3895	4.02	3.89	3.7	3.83	164	140	0.853659
E053	19.5502	3.51	3.4	3.19	3.3	141	120	0.851064
E054	34.7433	5.46	5.31	5.05	5.2	223	198	0.887892
E055	16.3431	2.72	2.67	2.53	2.58	109	100	0.917431
E056	20.267	3.32	3.26	3.1	3.16	136	126	0.926471
E057	24.196	4.29	4.16	3.95	4.08	169	148	0.87574
E058	29.5972	5.24	5.19	4.96	5.01	192	178	0.927083
E059	21.7007	3.56	3.43	3.25	3.38	154	133	0.863636
E060	24.8207	3.6	3.41	3.19	3.38	173	135	0.780347
E061	35.7402	5.56	5.23	4.96	5.29	253	198	0.782609
E062	25.8836	3.74	3.54	3.34	3.54	183	140	0.765027
E063	14.8683	2.68	2.66	2.52	2.54	102	99	0.970588
E064	20.4848	3.25	3.14	2.97	3.08	147	127	0.863946
E065	23.692	3.81	3.72	3.52	3.61	143	127	0.888112
E066	17.651	2.84	2.79	2.64	2.69	119	108	0.907563
E067	14.3381	2.6	2.59	2.46	2.47	93	92	0.989247
E068	24.3976	4.47	4.38	4.14	4.23	166	153	0.921687
E069	16.0966	2.3	2.18	2.01	2.13	140	108	0.771429
E070	28.6924	4.72	4.59	4.37	4.5	186	163	0.876344
E071	27.6806	3.2	2.8	2.52	2.92	215	112	0.52093
E072	29.5026	4.35	4.13	3.92	4.14	199	157	0.788945
E073	26.2022	4.35	4.26	4.05	4.14	174	159	0.913793
E074	23.9234	3.8	3.7	3.52	3.62	158	142	0.898734
E075	21.8389	4.03	4.01	3.85	3.87	155	150	0.967742
E076	13.686	2.66	2.65	2.5	2.51	90	86	0.955556
E077	26.7348	4.91	4.87	4.67	4.71	173	167	0.965318
E078	31.174	5.02	4.73	4.5	4.79	221	175	0.791855
E079	31.9108	4.91	4.72	4.5	4.69	215	183	0.851163
E080	28.6588	4.69	4.57	4.35	4.47	199	173	0.869347
E081	24.4835	3.84	3.75	3.57	3.66	160	137	0.85625
E082	14.938	2.49	2.43	2.31	2.37	99	90	0.909091
E083	12.2959	2.46	2.45	2.34	2.35	86	84	0.976744
E084	23.9857	4.2	4.13	3.95	4.02	162	151	0.932099
E085	29.6233	3.64	3.3	3.1	3.44	218	136	0.623853
E086	14.149	2.49	2.44	2.31	2.36	103	94	0.912621
E087	25.2128	3.82	3.64	3.47	3.65	173	139	0.803468
E088	19.0574	2.89	2.79	2.65	2.75	127	110	0.866142
E089	18.3928	3.35	3.32	3.17	3.2	119	112	0.941176
E090	26.0317	4.16	4	3.8	3.96	185	152	0.821622
E091	21.7405	3.86	3.75	3.63	3.74	160	144	0.9
E092	11.6923	2.21	2.21	2.11	2.11	81	80	0.987654
E093	17.5739	3.1	3.1	2.96	2.96	114	113	0.991228
E094	25.2526	4.37	4.26	4.13	4.24	187	157	0.839572
E095	19.8128	3.29	3.24	3.12	3.17	134	125	0.932836
E096	29.7105	4.63	4.4	4.24	4.47	184	147	0.798913
E097	32.5978	5.23	4.92	4.75	5.06	239	188	0.786611
E098	29.5673	4.97	4.84	4.71	4.84	202	179	0.886139
E099	17.2117	3.19	3.18	3.07	3.08	113	111	0.982301
E100	20.8283	3.24	3.04	2.92	3.12	156	114	0.730769
E101	22.0728	4	3.87	3.78	3.91	157	138	0.878981
E102	21.4941	3.52	3.36	3.25	3.41	148	119	0.804054
E103	25.4169	4.35	4.26	4.13	4.22	173	157	0.907514
E104	24.9912	4.59	4.46	4.31	4.44	172	150	0.872093
E105	30.3775	5.61	5.51	5.35	5.45	216	200	0.925926
E106	24.8319	4.42	4.4	4.29	4.31	164	159	0.969512
E107	22.8905	3.67	3.56	3.43	3.54	150	132	0.88
E108	27.6782	4.84	4.78	4.65	4.71	190	178	0.936842
E109	31.7141	4.92	4.66	4.5	4.76	215	174	0.809302
E110	22.6117	3.76	3.62	3.51	3.65	163	138	0.846626
E111	33.5386	5.33	5.01	4.82	5.14	229	175	0.764192
E112	26.9899	4.01	3.78	3.64	3.87	196	146	0.744898
E113	19.2527	3.23	3.13	3.04	3.14	143	128	0.895105
E114	18.8856	3.43	3.4	3.31	3.34	127	123	0.968504
E115	9.70602	1.29	1.22	1.15	1.22	69	58	0.84058
E116	25.448	4.47	4.31	4.16	4.32	184	158	0.858696
E117	38.0786	6.34	6.22	6.03	6.15	259	232	0.895753
E118	23.7554	4.01	3.9	3.79	3.9	167	149	0.892216
E119	33.2947	6.15	6.11	6	6.04	221	210	0.950226
E120	20.2085	3.41	3.38	3.27	3.3	127	121	0.952756
E121	30.2245	4.93	4.85	4.74	4.82	194	178	0.917526
E122	18.1837	3.67	3.65	3.55	3.57	124	120	0.967742
E123	24.7983	4	3.82	3.7	3.88	171	139	0.812865
E124	18.1202	3.01	2.91	2.81	2.91	127	108	0.850394
E125	23.4679	3.57	3.39	3.29	3.47	155	120	0.774194
E126	19.4979	3.35	3.2	3.1	3.25	141	120	0.851064
E127	24.2259	3.81	3.62	3.52	3.71	171	139	0.812865
E128	28.904	5.25	5.1	4.94	5.09	189	170	0.899471
E129	20.7972	3.52	3.51	3.41	3.42	128	126	0.984375
E130	11.8018	2.37	2.35	2.27	2.29	85	81	0.952941
E131	19.2279	3.39	3.37	3.29	3.31	118	114	0.966102
E132	23.0971	4.44	4.43	4.32	4.33	153	150	0.980392
E133	25.9172	4.38	4.27	4.16	4.27	175	158	0.902857
E134	25.6359	4.24	4.08	3.95	4.11	183	153	0.836066
E135	25.5587	4.15	3.98	3.87	4.04	178	146	0.820225
E136	22.6441	3.76	3.6	3.5	3.66	155	131	0.845161
E137	28.9488	4.52	4.23	4.09	4.38	200	152	0.76
E138	21.6945	3.66	3.48	3.37	3.55	159	129	0.811321
E139	25.5202	4.37	4.25	4.14	4.26	181	160	0.883978
E140	22.6204	3.62	3.46	3.35	3.51	151	126	0.834437
E141	19.7929	3.06	2.9	2.77	2.93	141	114	0.808511
E142	28.1113	4.91	4.78	4.67	4.8	196	174	0.887755
E143	38.4545	5.4	5.08	4.96	5.28	237	187	0.78903
E144	20.5919	3.47	3.35	3.24	3.36	153	133	0.869281
E145	10.0794	1.85	1.84	1.76	1.77	69	66	0.956522
E146	16.5633	3.11	3.11	3.03	3.03	111	111	1
E147	25.1642	4.57	4.48	4.38	4.47	183	167	0.912568
E148	16.6119	2.44	2.37	2.28	2.35	107	93	0.869159
E149	12.6045	2.09	2.07	1.99	2.01	89	83	0.932584
E150	11.8566	1.94	1.91	1.83	1.86	81	76	0.938272
E151	20.3566	3.6	3.55	3.45	3.5	138	129	0.934783
E152	17.7568	2.82	2.68	2.58	2.72	131	105	0.801527
E153	14.419	2.55	2.55	2.46	2.46	90	90	1
E154	22.1338	3.45	3.43	3.35	3.37	133	130	0.977444
E155	19.071	3.6	3.6	3.5	3.5	117	115	0.982906
E156	20.9801	3.19	3.04	2.94	3.09	143	115	0.804196
E157	15.4458	2.81	2.8	2.73	2.74	102	101	0.990196
E158	17.3598	3.32	3.31	3.23	3.24	125	123	0.984
E159	11.0115	1.99	1.98	1.91	1.92	72	70	0.972222
E160	19.1295	3.41	3.33	3.25	3.33	131	118	0.900763
E161	16.0556	2.64	2.57	2.5	2.57	111	99	0.891892
E162	28.5344	4.38	4.14	4.05	4.29	187	153	0.818182
E163	16.2821	2.8	2.78	2.71	2.73	100	98	0.98
E164	15.5428	2.35	2.27	2.19	2.27	109	93	0.853211
E165	15.9498	2.52	2.48	2.4	2.44	106	100	0.943396
E166	14.8919	2.52	2.47	2.4	2.45	105	96	0.914286
E167	15.4445	2.72	2.68	2.62	2.66	110	105	0.954545
E168	15.1247	2.66	2.63	2.55	2.58	99	94	0.949495
E169	14.8434	2.23	2.14	2.04	2.13	105	87	0.828571
E170	20.6143	3.66	3.63	3.56	3.59	135	129	0.955556
E171	21.1942	3.81	3.76	3.67	3.72	146	136	0.931507
E172	17.045	2.7	2.57	2.5	2.63	124	101	0.814516
E173	24.6216	4.09	4.02	3.93	4	165	152	0.921212
E174	10.739	1.93	1.93	1.86	1.86	74	73	0.986486
E175	9.74709	1.5	1.48	1.4	1.42	62	58	0.935484
E176	18.4401	2.85	2.77	2.68	2.76	120	107	0.891667
E177	20.2222	3.49	3.45	3.37	3.41	140	133	0.95
E178	15.2292	2.55	2.53	2.46	2.48	93	89	0.956989
E179	24.7958	4.33	4.21	4.1	4.22	180	160	0.888889
E180	22.8905	3.73	3.61	3.5	3.62	154	136	0.883117
E181	20.4599	3.38	3.32	3.23	3.29	135	124	0.918519
E182	20.8644	2.75	2.48	2.38	2.65	157	97	0.617834
E183	23.4393	3.93	3.79	3.68	3.82	171	147	0.859649
E184	20.2807	3.53	3.46	3.34	3.41	133	122	0.917293
E185	22.2707	3.44	3.34	3.23	3.33	145	130	0.896552
E186	20.8482	3.48	3.38	3.26	3.36	146	126	0.863014
E187	19.1047	3.09	3.01	2.92	3	130	118	0.907692
E188	25.041	4.77	4.68	4.57	4.66	182	168	0.923077
E189	13.1496	1.98	1.94	1.85	1.89	83	75	0.903614
E190	15.2641	2.71	2.62	2.52	2.61	115	99	0.86087
E191	21.0971	3.8	3.75	3.64	3.69	156	142	0.910256
E192	33.1068	5.6	5.52	5.44	5.52	224	203	0.90625
E193	27.0484	4.86	4.74	4.61	4.73	199	178	0.894472
E194	21.468	3.75	3.7	3.59	3.64	151	139	0.92053
E195	16.8807	2.87	2.82	2.73	2.78	114	105	0.921053
E196	23.0797	4.23	4.07	3.96	4.12	169	142	0.840237
E197	14.3842	2.36	2.32	2.21	2.25	95	86	0.905263
E198	21.8886	3.83	3.72	3.6	3.71	148	131	0.885135
E199	22.6304	4.19	4.07	3.97	4.09	166	148	0.891566
E200	15.2031	2.35	2.25	2.17	2.27	102	87	0.852941

## Sheet: Cultivar F-Jingjing1
Total sample: 200, Valid sample: 199 ( No.F165 excluded)
	S	G1	G2	G3	G4	N1	N2
Serial number	Grain area(cm²）	Panicle weight(g)	Panicle weight minus unfilled grain weight(g)	Filled grain weight(g)	Total grain weight(g)	Grain number per panicle (grain)	Filled grain number (grain)	Setting percentage
F001	24.9278	3.9	3.82	3.65	3.73	145	123	0.848276
F002	19.2764	2.47	2.4	2.31	2.38	121	107	0.884298
F003	20.1961	2.57	2.47	2.36	2.46	138	110	0.797101
F004	25.8164	3.38	3.25	3.11	3.24	168	137	0.815476
F005	14.0892	1.71	1.56	1.46	1.61	91	56	0.615385
F006	29.4703	4.09	3.97	3.82	3.94	196	165	0.841837
F007	27.662	3.99	3.89	3.74	3.84	174	148	0.850575
F008	13.1023	1.91	1.83	1.77	1.85	95	79	0.831579
F009	15.4968	2.17	2.09	1.99	2.07	95	73	0.768421
F010	20.2421	2.8	2.71	2.6	2.69	139	117	0.841727
F011	9.58531	1.26	1.23	1.18	1.21	65	55	0.846154
F012	23.3958	3.57	3.5	3.36	3.43	165	148	0.89697
F013	27.5487	3.88	3.79	3.63	3.72	176	154	0.875
F014	27.4243	3.83	3.74	3.56	3.65	188	164	0.87234
F015	25.2563	3.47	3.39	3.25	3.33	174	153	0.87931
F016	23.789	3.39	3.34	3.16	3.21	164	149	0.908537
F017	15.0363	2.2	2.15	2.09	2.14	100	88	0.88
F018	10.9145	1.94	1.94	1.88	1.88	77	76	0.987013
F019	14.2734	1.86	1.8	1.72	1.78	95	80	0.842105
F020	18.2721	2.54	2.48	2.39	2.45	127	110	0.866142
F021	19.8638	3.06	3	2.86	2.92	125	113	0.904
F022	14.0706	1.98	1.92	1.86	1.92	105	88	0.838095
F023	22.6652	3.27	3.18	3.07	3.16	150	124	0.826667
F024	20.6839	3.07	3	2.89	2.96	133	119	0.894737
F025	20.5769	2.93	2.86	2.75	2.82	127	112	0.88189
F026	21.865	2.84	2.75	2.65	2.74	140	117	0.835714
F027	15.4694	1.91	1.78	1.7	1.83	119	80	0.672269
F028	21.987	3.21	3.16	3.02	3.07	153	142	0.928105
F029	18.9491	3.05	3.01	2.92	2.96	132	120	0.909091
F030	17.3984	2.43	2.35	2.27	2.35	124	106	0.854839
F031	24.2022	3.45	3.33	3.2	3.32	181	146	0.80663
F032	28.9152	3.94	3.85	3.7	3.79	184	164	0.891304
F033	17.8664	2.38	2.26	2.17	2.29	138	98	0.710145
F034	20.1762	2.69	2.6	2.5	2.59	153	122	0.797386
F035	12.0071	1.71	1.68	1.63	1.66	80	72	0.9
F036	9.04518	1.12	1.04	1	1.08	63	43	0.68254
F037	12.4091	1.77	1.71	1.67	1.73	86	72	0.837209
F038	20.2944	3.08	3.01	2.91	2.98	144	129	0.895833
F039	28.3863	4.46	4.39	4.22	4.29	198	177	0.893939
F040	15.2591	2.05	1.94	1.85	1.96	124	90	0.725806
F041	12.3793	1.76	1.65	1.58	1.69	118	87	0.737288
F042	23.4306	3.49	3.39	3.27	3.37	163	137	0.840491
F043	21.8812	2.74	2.47	2.36	2.63	160	98	0.6125
F044	17.0686	1.88	1.77	1.7	1.81	136	98	0.720588
F045	17.2926	2.66	2.61	2.52	2.57	116	107	0.922414
F046	19.6921	2.86	2.8	2.66	2.72	135	122	0.903704
F047	25.4791	3.31	3.12	2.99	3.18	178	139	0.780899
F048	22.5694	3.61	3.54	3.43	3.5	151	132	0.874172
F049	24.4461	2.96	2.81	2.68	2.83	167	132	0.790419
F050	26.6527	3.94	3.83	3.7	3.81	172	147	0.854651
F051	24.3316	3.71	3.64	3.52	3.59	179	161	0.899441
F052	21.8675	3.33	3.26	3.13	3.2	158	137	0.867089
F053	25.85	3.39	3.3	3.16	3.25	176	153	0.869318
F054	28.4498	4.01	3.88	3.75	3.88	191	161	0.842932
F055	27.662	3.95	3.85	3.7	3.8	182	155	0.851648
F056	15.2529	2.22	2.15	2.05	2.12	119	94	0.789916
F057	29.5773	4.77	4.67	4.45	4.55	202	176	0.871287
F058	36.0239	5.13	5.03	4.8	4.9	228	204	0.894737
F059	17.8601	2.28	2.15	2.04	2.17	122	89	0.729508
F060	20.6404	3.13	3.03	2.93	3.03	147	123	0.836735
F061	13.7271	1.64	1.55	1.47	1.56	113	82	0.725664
F062	22.9303	3.1	2.99	2.85	2.96	171	132	0.77193
F063	8.64694	1.14	1.12	1.05	1.07	65	56	0.861538
F064	28.6053	4.52	4.19	4.01	4.34	192	144	0.75
F065	21.4182	3.01	2.93	2.81	2.89	146	126	0.863014
F066	25.0336	3.66	3.55	3.41	3.52	181	151	0.834254
F067	16.175	2.03	1.92	1.82	1.93	134	100	0.746269
F068	23.672	3.56	3.51	3.35	3.4	168	151	0.89881
F069	22.4922	3.24	3.2	3.08	3.12	146	136	0.931507
F070	24.7859	3.4	3.29	3.16	3.27	171	145	0.847953
F071	24.9589	3.57	3.45	3.34	3.46	169	132	0.781065
F072	23.8724	3.71	3.67	3.53	3.57	166	156	0.939759
F073	21.5315	3.1	3.01	2.9	2.99	141	119	0.843972
F074	10.9879	1.32	1.28	1.21	1.25	106	83	0.783019
F075	22.2309	3.4	3.35	3.22	3.27	159	143	0.899371
F076	16.185	2.47	2.42	2.31	2.36	122	108	0.885246
F077	21.687	3.11	3.03	2.92	3	167	141	0.844311
F078	14.1029	1.78	1.69	1.64	1.73	111	83	0.747748
F079	7.01163	0.82	0.76	0.73	0.79	47	32	0.680851
F080	8.30345	1.25	1.2	1.17	1.22	70	61	0.871429
F081	16.7662	1.72	1.6	1.5	1.62	131	89	0.679389
F082	17.8191	2.36	2.27	2.18	2.27	128	107	0.835938
F083	20.1488	2.65	2.55	2.43	2.53	148	117	0.790541
F084	19.417	2.59	2.52	2.43	2.5	138	117	0.847826
F085	21.3274	2.86	2.79	2.65	2.72	144	123	0.854167
F086	21.478	2.75	2.66	2.57	2.66	138	117	0.847826
F087	23.8475	3.06	2.95	2.83	2.94	166	136	0.819277
F088	22.2608	2.73	2.63	2.48	2.58	150	122	0.813333
F089	24.0292	3.15	3.04	2.92	3.03	157	128	0.815287
F090	20.837	3.07	3	2.9	2.97	136	121	0.889706
F091	9.31649	1.19	1.12	1.08	1.15	77	60	0.779221
F092	22.5818	2.78	2.68	2.53	2.63	159	123	0.773585
F093	30.7808	3.57	3.45	3.29	3.41	198	166	0.838384
F094	26.2457	3.73	3.64	3.51	3.6	182	158	0.868132
F095	20.3542	1.96	1.82	1.72	1.86	133	91	0.684211
F096	13.9573	1.84	1.77	1.7	1.77	95	79	0.831579
F097	23.1021	3.35	3.25	3.12	3.22	159	137	0.861635
F098	16.6729	2.23	2.16	2.06	2.13	119	101	0.848739
F099	18.2509	2.61	2.52	2.42	2.51	130	112	0.861538
F100	24.1798	3.45	3.37	3.23	3.31	159	137	0.861635
F101	22.2757	2.88	2.78	2.67	2.77	155	128	0.825806
F102	26.0453	3.79	3.75	3.61	3.65	164	153	0.932927
F103	31.5486	4.58	4.47	4.28	4.39	208	179	0.860577
F104	24.8817	3.67	3.63	3.47	3.51	167	153	0.916168
F105	16.5932	2.26	2.2	2.09	2.15	105	94	0.895238
F106	10.6693	1.5	1.48	1.43	1.45	73	66	0.90411
F107	18.3716	2.48	2.37	2.25	2.36	114	89	0.780702
F108	25.3322	2.98	2.88	2.7	2.8	155	130	0.83871
F109	21.1419	2.65	2.57	2.45	2.53	160	130	0.8125
F110	23.901	3.54	3.47	3.3	3.37	146	125	0.856164
F111	27.3309	3.39	3.29	3.12	3.22	170	142	0.835294
F112	16.6281	2.53	2.49	2.38	2.42	110	101	0.918182
F113	9.17337	1.34	1.31	1.27	1.3	57	51	0.894737
F114	13.0053	1.83	1.81	1.75	1.77	87	81	0.931034
F115	27.2961	3.46	3.38	3.22	3.3	179	156	0.871508
F116	13.9909	2.11	2.08	1.98	2.01	91	85	0.934066
F117	18.5546	2.49	2.43	2.35	2.41	123	109	0.886179
F118	13.4881	1.93	1.84	1.77	1.86	101	79	0.782178
F119	33.4863	4.86	4.77	4.58	4.67	196	175	0.892857
F120	15.4445	1.96	1.9	1.82	1.88	112	92	0.821429
F121	18.4052	2.3	2.18	2.08	2.2	129	97	0.751938
F122	25.0746	3.45	3.33	3.2	3.32	173	144	0.83237
F123	17.2267	2.6	2.56	2.46	2.5	117	107	0.91453
F124	26.2544	3.7	3.6	3.41	3.51	183	155	0.846995
F125	23.3373	3.4	3.31	3.18	3.27	160	138	0.8625
F126	14.5024	1.79	1.69	1.61	1.71	108	79	0.731481
F127	15.3798	2.33	2.3	2.21	2.24	102	96	0.941176
F128	32.6737	5.17	5.02	4.79	4.94	227	185	0.814978
F129	22.1998	3.15	3.07	2.94	3.02	158	140	0.886076
F130	23.4505	3.22	3.1	2.98	3.1	149	122	0.818792
F131	19.3735	2.58	2.52	2.4	2.46	130	113	0.869231
F132	29.1554	3.84	3.74	3.56	3.66	186	160	0.860215
F133	26.3303	3.29	3.15	3.01	3.15	183	144	0.786885
F134	11.4919	1.73	1.72	1.65	1.66	78	73	0.935897
F135	17.4021	2.49	2.41	2.31	2.39	125	107	0.856
F136	18.2074	2.4	2.31	2.2	2.29	152	131	0.861842
F137	8.73156	1.1	1.07	1.03	1.06	57	51	0.894737
F138	26.8866	3.37	3.27	3.13	3.23	175	152	0.868571
F139	21.4929	2.58	2.42	2.32	2.48	150	112	0.746667
F140	19.5788	2.62	2.51	2.37	2.48	121	100	0.826446
F141	21.8351	2.56	2.34	2.24	2.46	138	95	0.688406
F142	32.7048	4.81	4.7	4.54	4.65	206	182	0.883495
F143	22.8768	3.06	2.9	2.8	2.96	154	116	0.753247
F144	22.8905	3.39	3.31	3.21	3.29	156	138	0.884615
F145	17.6199	2.1	1.97	1.89	2.02	141	90	0.638298
F146	8.86473	1.27	1.24	1.2	1.23	69	59	0.855072
F147	17.844	2.36	2.28	2.19	2.27	115	95	0.826087
F148	12.2361	1.55	1.51	1.46	1.5	84	74	0.880952
F149	12.9455	1.99	1.96	1.89	1.92	91	80	0.879121
F150	19.0188	2.85	2.79	2.71	2.77	133	120	0.902256
F151	25.5214	3.26	3.1	2.98	3.14	160	132	0.825
F152	26.4896	3.53	3.4	3.29	3.42	194	162	0.835052
F153	12.3942	1.65	1.56	1.49	1.58	86	65	0.755814
F154	15.1272	2.12	2.05	1.95	2.02	94	80	0.851064
F155	21.4481	3.12	3.06	2.97	3.03	146	130	0.890411
F156	24.3354	3.37	3.31	3.18	3.24	156	142	0.910256
F157	12.0756	1.72	1.65	1.58	1.65	83	65	0.783133
F158	24.8581	3.57	3.44	3.29	3.42	172	145	0.843023
F159	26.0926	3.9	3.82	3.67	3.75	172	152	0.883721
F160	23.0759	3.12	3.02	2.92	3.02	145	129	0.889655
F161	20.6951	3.17	3.1	2.98	3.05	131	119	0.908397
F162	19.5141	2.87	2.8	2.69	2.76	137	119	0.868613
F163	20.5695	2.43	2.25	2.13	2.31	154	109	0.707792
F164	19.4905	2.9	2.81	2.7	2.79	130	112	0.861538
F166	26.359	3.67	3.58	3.4	3.49	184	163	0.88587
F167	27.3907	3.97	3.87	3.71	3.81	202	174	0.861386
F168	12.3643	1.81	1.78	1.71	1.74	99	90	0.909091
F169	23.7915	3.23	3.12	2.98	3.09	169	135	0.798817
F170	16.4501	2.37	2.31	2.2	2.26	109	94	0.862385
F171	28.8692	3.81	3.68	3.49	3.62	203	166	0.817734
F172	25.6297	3.75	3.67	3.52	3.6	172	152	0.883721
F173	19.3237	2.77	2.7	2.58	2.65	122	104	0.852459
F174	19.0611	2.64	2.57	2.46	2.53	133	112	0.842105
F175	27.8686	3.89	3.81	3.67	3.75	181	163	0.900552
F176	22.5893	3.41	3.38	3.25	3.28	153	145	0.947712
F177	21.4419	3.25	3.2	3.07	3.12	146	134	0.917808
F178	23.0958	3.08	2.98	2.84	2.94	141	119	0.843972
F179	19.3822	2.33	2.2	2.08	2.21	138	100	0.724638
F180	20.7101	2.52	2.38	2.25	2.39	139	99	0.71223
F181	24.5905	3.81	3.73	3.55	3.63	174	156	0.896552
F182	19.8165	2.85	2.76	2.64	2.73	141	116	0.822695
F183	9.71847	1.37	1.32	1.26	1.31	71	58	0.816901
F184	13.9324	1.63	1.54	1.43	1.52	119	88	0.739496
F185	23.6696	3.58	3.52	3.39	3.45	160	142	0.8875
F186	22.0367	2.76	2.62	2.48	2.62	167	123	0.736527
F187	13.1633	1.66	1.54	1.45	1.57	115	76	0.66087
F188	13.5703	1.66	1.57	1.49	1.58	114	79	0.692982
F189	16.5509	2.3	2.22	2.13	2.21	115	91	0.791304
F190	15.2566	2.05	1.99	1.9	1.96	110	93	0.845455
F191	18.6541	2.89	2.85	2.72	2.76	110	99	0.9
F192	20.6018	2.65	2.55	2.4	2.5	161	131	0.813665
F193	29.5163	4.62	4.58	4.38	4.42	187	175	0.935829
F194	16.3144	2.42	2.36	2.26	2.32	115	101	0.878261
F195	20.7275	2.58	2.43	2.33	2.48	141	104	0.737589
F196	11.7321	1.46	1.41	1.35	1.4	104	83	0.798077
F197	15.788	2.59	2.56	2.48	2.51	101	95	0.940594
F198	24.5519	3.58	3.45	3.31	3.44	172	144	0.837209
F199	19.1818	2.76	2.72	2.6	2.64	120	109	0.908333
F200	27.8499	3.51	3.4	3.25	3.36	181	151	0.834254
